# Supplementary material for: A new scenario of pathogen-microbiota interactions involving the oomycete Plasmopara viticola
Source: FEMS Microbiol Ecol. 2025 Nov 6;101(12):fiaf111. doi: 10.1093/femsec/fiaf111 (PMC12616103; doi:10.1093/femsec/fiaf111)
Supplement: fiaf111_Supplemental_Files [file fiaf111_supplemental_files.zip]

Archive with 3 entries (3 files):
- Fournier_et_al_BCMICROBIOME_SupplementaryFileS1_22sept25_rev.docx
- Supplementary_File_S2.xlsx
- Supplementary_File_S3.xlsx
